# Supplementary material for: Identification of two novel COL10A1 heterozygous mutations in two Chinese pedigrees with Schmid-type metaphyseal chondrodysplasia
Source: BMC Med Genet. 2019 Dec 19;20:200. doi: 10.1186/s12881-019-0937-1 (PMC6923838; doi:10.1186/s12881-019-0937-1)
Supplement: Supplementary file 2 — Additional file 2. Whole-exome sequencing quality control statistics. [file 12881_2019_937_MOESM2_ESM.xls]

## Sheet: QC_RawData
Sample	R1					R2
	Total Reads	Reads length	Q20	Q30	BaseCount(M)	Total Reads	Reads length	Q20	Q30	BaseCount(M)
1-V2	50407823	35-151	99.99%	97.40%	7543.41	50407823	35-151	99.06%	88.52%	7542.44
1-III1	41907049	35-151	99.99%	97.32%	6281.68	41907049	35-151	99.42%	91.38%	6281.16
1-II1	52936882	35-151	99.99%	97.50%	7927.3	52936882	35-151	99.36%	90.82%	7926.22
1-III9	47539397	35-151	99.99%	97.74%	7117.76	47539397	35-151	99.49%	91.96%	7116.45
1-III11	46337689	35-151	99.99%	0.9787	7349.72	46803926	35-151	0.9966	0.9233	6608.35
1-IV1	40754920	35-151	99.99%	0.9706	7046.57	44046382	35-151	0.9892	0.9063	7345.05
1-IV4	52114465	35-151	99.99%	0.9764	6383.4	52288837	35-151	0.9931	0.9197	7118.76
1-IV13	50934782	35-151	99.99%	0.9738	6421.06	49531293	35-151	0.9949	0.912	7382.47
1-V4	43056487	35-151	99.99%	0.9726	7457.13	46773748	35-151	0.9906	0.9052	7425.18
2-V1	45152245	35-151	99.99%	0.9739	7194.04	50016204	35-151	0.9912	0.8906	6591.89
2-II2	47912033	35-151	99.99%	0.975	7030.17	51258629	35-151	0.9956	0.9141	7028.6
2-II3	42679405	35-151	99.99%	0.9733	7367.74	43501115	35-151	0.9913	0.9075	7565.3
2-III1	50345129	35-151	99.99%	0.9723	7614.62	42743570	35-151	0.9947	0.9129	6602.01
2-III3	45377551	35-151	99.99%	0.9764	6941.51	48986026	35-151	0.993	0.9132	7238.72
2-III9	51204924	35-151	99.99%	0.975	7678.38	51228481	35-151	0.9932	0.908	7176.43
2-IV1	45893109	35-151	99.99%	0.9746	7715.24	52470937	35-151	0.9929	0.921	6712.14
2-IV4	44582116	35-151	99.99%	0.9717	7352.11	46713392	35-151	0.9901	0.9125	6448.85
2-IV9	50376122	35-151	99.99%	0.9708	6788.96	44955848	35-151	0.9925	90.87%	7325.56
